# Supplementary material for: Non-pharmaceutical interventions (NPIs) to control influenza spread among children in primary school and kindergarten: class-suspension or symptom-based isolation?
Source: BMC Infect Dis. 2025 Mar 6;25:324. doi: 10.1186/s12879-025-10701-3 (PMC11887155; doi:10.1186/s12879-025-10701-3)
Supplement: Supplementary file 2 — Supplementary Material 2 [file 12879_2025_10701_MOESM2_ESM.xlsx]

## Sheet: zigong
	2023-02-19	0
	2023-02-20	0
	2023-02-21	0
	2023-02-22	0
	2023-02-23	0
	2023-02-24	0
	2023-02-25	0
	2023-02-26	1
	2023-02-27	0
	2023-02-28	0
	2023-03-01	1
	2023-03-02	2
	2023-03-03	4
	2023-03-04	11
	2023-03-05	9
	2023-03-06	3
	2023-03-07	2
	2023-03-08	6
	2023-03-09	9
	2023-03-10	2
	2023-03-11	9
	2023-03-12	10
	2023-03-13	10
	2023-03-14	3
	2023-03-15	6
	2023-03-16	16
	2023-03-17	7
	2023-03-18	9
	2023-03-19	8
	2023-03-20	6
	2023-03-21	2
	2023-03-22	4
	2023-03-23	3
	2023-03-24	11
	2023-03-25	14
	2023-03-26	7
	2023-03-27	9
	2023-03-28	2
	2023-03-29	10
	2023-03-30	8
	2023-03-31	13
	2023-04-01	11
	2023-04-02	3
	2023-04-03	8
	2023-04-04	7
	2023-04-05	1
	2023-04-06	3
	2023-04-07	1

## Sheet: nan'an
	病例数
2023-02-21	0
2023-02-22	0
2023-02-23	0
2023-02-24	0
2023-02-25	0
2023-02-26	0
2023-02-27	0
2023-02-28	1
2023-03-01	0
2023-03-02	0
2023-03-03	1
2023-03-04	4
2023-03-05	2
2023-03-06	2
2023-03-07	5
2023-03-08	2
2023-03-09	3
2023-03-10	2
2023-03-11	1
2023-03-12	6
2023-03-13	9
2023-03-14	7
2023-03-15	5
2023-03-16	4
2023-03-17	8
2023-03-18	10
2023-03-19	8
2023-03-20	20
2023-03-21	10
2023-03-22	12
2023-03-23	6
2023-03-24	3
2023-03-25	10
2023-03-26	20
2023-03-27	15
2023-03-28	15
2023-03-29	12
2023-03-30	8
2023-03-31	13
2023-04-01	9
2023-04-02	7
2023-04-03	7
2023-04-04	7
2023-04-05	2
2023-04-06	1

## Sheet: Sheet3
sheet1	自贡
sheet2	重庆
