# Supplementary material for: Non-pharmaceutical interventions (NPIs) to control influenza spread among children in primary school and kindergarten: class-suspension or symptom-based isolation?
Source: BMC Infect Dis. 2025 Mar 6;25:324. doi: 10.1186/s12879-025-10701-3 (PMC11887155; doi:10.1186/s12879-025-10701-3)
Supplement: Supplementary file 3 — Supplementary Material 3 [file 12879_2025_10701_MOESM3_ESM.txt]

###安装计算包##
install.packages("EpiEstim")
install.packages("ggplot2")
install.packages("openxlsx")
###加载安装包###
library(EpiEstim)
library(ggplot2)
library(openxlsx)
####设定工作路经####
setwd("D:\\传染病")
####从读取表格####
xs <- read.xlsx("data.xlsx",sheet = 1)
#####改变日期格式####mean si 代间距####
xs$date<-as.Date(xs$date,origin="1899-12-30")
#####计算7日移动平均Rt#######
str(xs)
Rt1 <- estimate_R(incid = xs$case,
                  method = "parametric_si",
                  config = make_config(list(
                    mean_si = 2.58, std_si = 0.78)))
###计算Rt均值#### 95%置信区间
eR<-Rt1$R$`Mean(R)`
data <- data.frame(R=Rt1$R$`Mean(R)`,
                   RL=Rt1$R$`Quantile.0.025(R)`,
                   RH=Rt1$R$`Quantile.0.975(R)`,
                   date=seq.Date(from = as.Date(xs$date[nrow(xs)])-length(eR)+1,
                                 to = as.Date(xs$date[nrow(xs)]),by="day"))
###做图###
p1 <- ggplot(data) + 
  geom_line(mapping = aes(x=date,y=R),size=1.3,color="#ED00007F",alpha=0.3) + 
  geom_ribbon(aes(x=date,ymin=RL,ymax=RH),fill="#ED00007F",alpha=0.2) + 
  labs(x="",y="再生数")+
  theme(legend.position = "top")+
  theme(axis.title = element_text(size=20,face='bold',colour = "black",vjust = 0))+
  theme(axis.line = element_line(size=1, colour = "black"),
        panel.background = element_blank(),
        strip.background = element_blank(),
        panel.border=element_blank(),
        rect=element_blank())+
  theme(panel.border = element_blank(),panel.grid.major = element_blank(),
        panel.grid.minor = element_blank())+
  theme(axis.text.x = element_text(size=15,angle=45,hjust = 1,colour = "black",
                                   margin=unit(c(0.3,0.3,0.3,0.3),"cm")))+
  theme(axis.text.y = element_text(size=15,colour = "black",
                                   margin=unit(c(0.4,0.4,0.4,0.4),"cm")))+
  theme(title = element_text(size=15,colour = "black"))+
  theme(strip.text = element_text(size=15,))+
  theme(plot.title = element_text(hjust = 0.5,size=25,colour="black"))+
  theme(legend.title = element_blank(),
        legend.text = element_text(size=15,color="black"))+
  theme(axis.ticks.x = element_line(size = 2,lineend = c(2,2,2)),)+
  #theme(axis.text.x = element_blank())+
  scale_x_date(breaks = seq(as.Date("2023-02-28"), as.Date("2023-04-08"), by="1 day")) +
  coord_cartesian(ylim=c(0,40))+
  scale_y_continuous(breaks=round(seq(0, 40, by =5),0))+
  geom_hline(aes(yintercept=1),linetype="longdash",size=1.2,color="darkgrey")

p1
